# Supplementary material for: Resource allocation to pea plant nodules impacted by nitrogen fixation potential of infecting rhizobia
Source: ISME J. 2026 Apr 17;20(1):wrag097. doi: 10.1093/ismejo/wrag097 (PMC13157835; doi:10.1093/ismejo/wrag097)
Supplement: Supplementary_Material_wrag097 [file supplementary_material_wrag097.zip]

Archive with 2 entries (2 files):
- ISME_datawrag097_wrag097.xlsx
- R_markdownwrag097_wrag097.pdf
